# Supplementary material for: Epidemiological and comparative genomic analysis of Bacillus anthracis isolated from northern Vietnam
Source: PLoS One. 2020 Feb 21;15(2):e0228116. doi: 10.1371/journal.pone.0228116 (PMC7034820; doi:10.1371/journal.pone.0228116)
Supplement: S1 Table — (XLSX) [file pone.0228116.s001.xlsx]

## Sheet: S1 Table
Supplementary table 1. The reference strains of Bacillus anthracis used in the present study belonged to A.Br.011/009 and A.Br.008/011 canSNP lineages
Strain name	Isolation site	Isolation year	Isolation source	Accession number	canSNP lineage
A0878	Italy	N.D.	N.D.	SRR2968181	A.Br.011/009
A1144	Argentina	N.D.	cow	CP010852.1	A.Br.011/009
95014	N.D.	N.D.	N.D.	JANG01000000.1	A.Br.011/009
ANSES_99-100	France	1999	cow	JHDR02000000.1	A.Br.011/009
A0401	France	N.D.	cow	SRR2968204	A.Br.011/009
A0862a	Italy	1984	sheep	SRR2968179	A.Br.011/009
A0862b	Italy	1984	sheep	SRR2968179	A.Br.011/009
A0894	Italy	1997	goat	SRR2968212	A.Br.011/009
A0891	Italy	1989	goat	SRR2968210	A.Br.011/009
A0893	Italy	1996	goat	SRR2968211	A.Br.011/009
A0881	Italy	N.D.	human	SRR2968182	A.Br.011/009
A1082	Italy	N.D.	cattle	SRR2968185	A.Br.011/009
A1050	Italy	N.D.	cow	SRR2968214	A.Br.011/009
A0873	Italy	1972	cattle	SRR2968180	A.Br.011/009
A0843	Italy	1993	sheep	SRR2968174	A.Br.011/009
A0853	Italy	1999	cattle	SRR2968176	A.Br.011/009
Pollino	Italy	N.D.	cow	CP010813.1, CP010814.1, CP010815.1	A.Br.011/009
A0854	Italy	1999	cattle	SRR2968177	A.Br.011/009
A0860	Italy	1984	sheep	SRR2968178	A.Br.011/009
K0021	Italy	N.D.	sheep	LFYI01000000.1	A.Br.011/009
London_496	UK	2006	animal skin drum	SRR2094267	A.Br.011/009
London_491	UK	2006	human	SRR2094266	A.Br.011/009
London_497	UK	2006	animal hide	SRR2094269	A.Br.011/009
London_493	UK	2006	animal hide	SRR2094265	A.Br.011/009
A3802	Ivory Coast	2006	goat hide	SRR2968215	A.Br.011/009
Scotland_483	UK	2006	animal skin drum	SRR2094263	A.Br.011/009
Sen2Col2	Senegal	2010	ostrich	CAVC010000000	A.Br.011/009
Gmb1	Gambia	2010	cow	CAVE010000000	A.Br.011/009
Sen3	Senegal	2010	sheep	CAVD010000000	A.Br.011/009
USA6153	USA	N.D.	N.D.	NZ_AAER01000000	A.Br.011/009
A0303	Canada	cow	N.D.	SRR2968201	A.Br.011/009
A1035	Albania	N.D.	sheep	SRR2968140	A.Br.008/011
A1032	Albania	N.D.	goat	SRR2968139	A.Br.008/011
A1033	Albania	N.D.	cow	SRR2968213	A.Br.008/011
A11193	Bulgaria	1960_80	cattle	SRR2968197	A.Br.008/011
A11194	Bulgaria	1960_80	cattle	SRR2968186	A.Br.008/011
A0062	Poland	N.D.	N.D.	SRR2968154	A.Br.008/011
A0362	Norway	N.D.	cow	SRR2968203	A.Br.008/011
A0628	China	1981	soil	SRR2968206	A.Br.008/011
A0324	Slovakia	N.D.	N.D.	SRR2071869	A.Br.008/011
Tsiankovskii-I	Russia	1960	vaccine live stock	NZ_ABDN02000000	A.Br.008/011
Cvac02	China	2012	N.D.	CP008853.1	A.Br.008/011
A0481	Russia	N.D.	vaccine	SRR2968168	A.Br.008/011
A0485	Russia	N.D.	vaccine	SRR2968169	A.Br.008/011
A0675	China	1982	soil	SRR2968207	A.Br.008/011
A0696	China	1982	soil	SRR2968208	A.Br.008/011
A0033	China	N.D.	wool	SRR2968153	A.Br.008/011
K2129	China	N.D.	fur	LFYG01000000.1	A.Br.008/011
A0032	China	N.D.	fur	SRR2968199	A.Br.008/011
A0604	China	1981	soil	SRR2968172	A.Br.008/011
A0417	Hungary	N.D.	N.D.	SRR2968205	A.Br.008/011
A0241	Turkey	N.D.	goat	SRR2968136	A.Br.008/011
A0150	Turkey	1995	human	SRR2968200	A.Br.008/011
A0245	Turkey	N.D.	cow	SRR2968159	A.Br.008/011
A0293	Italy	N.D.	sheep	SRR2968137	A.Br.008/011
A0847	Italy	1997	sheep	SRR2968175	A.Br.008/011
3154	Bulgaria	1960_80	soil	ANFF01000001-3	A.Br.008/011
3166	Bulgaria	1960_80	soil	ANFG01000000	A.Br.008/011
Pasteur	England	N.D.	cat	CP009475.1, CP009476.1	A.Br.008/011
Smith_1013	N.D.	N.D.	N.D.	JNOD01000000.1	A.Br.008/011
A0157	USA	1952	pig	CP010342.1, CP010343.1	A.Br.008/011
A0684	China	1982	soil	SRR2968138	A.Br.008/011
A0897	Ethiopia	N.D.	equine	SRR1285612	A.Br.008/011
PAK-1	Pakistan	1978	sheep	CP009324.1, CP009325.1	A.Br.008/011
A0149	Turkey	1991	human	SRR1318540	A.Br.008/011
A0264	Turkey	1984	human	SRR1999417	A.Br.008/011
2000032945	N.D.	N.D.	goat hair	SRR1999665	A.Br.008/011
2000032955	N.D.	1958	human	SRR1999666	A.Br.008/011
2002013072	USA	1960	sheep	SRR1999667	A.Br.008/011
2002721572	USA	1988	N.D.	SRR1999668	A.Br.008/011
2000031055	N.D.	1957	fomite surface sample	SRR1999664	A.Br.008/011
A4566	Denmark	2012	human	SRR1999716	A.Br.008/011
A4568	Norway	2000	human	SRR1999718	A.Br.008/011
Ba4599	Scotland	2009	human	AGQP01000000	A.Br.008/011
A4606	Scotland	2010	human	SRR1999695	A.Br.008/011
