# Supplementary material for: Epidemiological and comparative genomic analysis of Bacillus anthracis isolated from northern Vietnam
Source: PLoS One. 2020 Feb 21;15(2):e0228116. doi: 10.1371/journal.pone.0228116 (PMC7034820; doi:10.1371/journal.pone.0228116)
Supplement: S2 Table — (XLSX) [file pone.0228116.s002.xlsx]

## Sheet: S2 Table
Supplementary table 2. Seven SNPs specific for Vietnamese strains were identified by Parsnp.
#CHROM	POS	REF	ALT	QUAL	FILTER	INFO	FORMAT	NC_007530AmesAncchr.gbk.fna	1DB1_2011.fa	2000031055.fa	2000032945.fa	2000032955.fa	2002013072.fa	2002721572.fa	2HG1_2015.fa	3154.fa	3166.fa	3LaLC_2011.fa	4LamDB-2013.fa	5QuyetLC_-2011.fa	6TuanDB-2011-5.fa	A0033.fa	A0062.fa	A0149.fa	A0150.fa	A0157.fa	A0241.fa	A0245.fa	A0264.fa	A0293.fa	A0303.fa	A0324.fa	A0362.fa	A0401.fa	A0628.fa	A0684.fa	A0843.fa	A0847.fa	A0853.fa	A0854.fa	A0860.fa	A0862a.fa	A0862b.fa	A0873.fa	A0878.fa	A0881.fa	A0891.fa	A0893.fa	A0894.fa
NC_007530	1155270	G	T	40	PASS	NA	GT	0	1	0	0	0	0	0	1	0	0	1	1	1	1	0	0	0	0	0	0	0	0	0	0	0	0	0	0	0	0	0	0	0	0	0	0	0	0	0	0	0	0
NC_007530	1155272	A	G	40	PASS	NA	GT	0	1	0	0	0	0	0	1	0	0	1	1	1	1	0	0	0	0	0	0	0	0	0	0	0	0	0	0	0	0	0	0	0	0	0	0	0	0	0	0	0	0
NC_007530	1462495	A	G	40	PASS	NA	GT	0	1	0	0	0	0	0	1	0	0	1	1	1	1	0	0	0	0	0	0	0	0	0	0	0	0	0	0	0	0	0	0	0	0	0	0	0	0	0	0	0	0
NC_007530	1973296	C	T	40	PASS	NA	GT	0	1	0	0	0	0	0	1	0	0	1	1	1	1	0	0	0	0	0	0	0	0	0	0	0	0	0	0	0	0	0	0	0	0	0	0	0	0	0	0	0	0
NC_007530	3781344	T	C	40	PASS	NA	GT	0	1	0	0	0	0	0	1	0	0	1	1	1	1	0	0	0	0	0	0	0	0	0	0	0	0	0	0	0	0	0	0	0	0	0	0	0	0	0	0	0	0
NC_007530	4412103	T	C	40	PASS	NA	GT	0	1	0	0	0	0	0	1	0	0	1	1	1	1	0	0	0	0	0	0	0	0	0	0	0	0	0	0	0	0	0	0	0	0	0	0	0	0	0	0	0	0
NC_007530	4613315	A	T	40	PASS	NA	GT	0	1	0	0	0	0	0	1	0	0	1	1	1	1	0	0	0	0	0	0	0	0	0	0	0	0	0	0	0	0	0	0	0	0	0	0	0	0	0	0	0	0
[truncated: 41 more columns]
